# Supplementary material for: A Systematic Review of Sleep–Wake Disorder Diagnostic Criteria Reliability Studies
Source: Biomedicines. 2022 Jul 6;10(7):1616. doi: 10.3390/biomedicines10071616 (PMC9313077; doi:10.3390/biomedicines10071616)
Supplement: Supplementary file 1 [file biomedicines-10-01616-s001.zip]

Archive with 3 entries (3 files):
- Supp. Mat/Table S1 (Search Equation).pdf
- Supp. Mat/Table S2 (Review).pdf
- Supp. Mat/Table S3 (PRISMA_Annex).xlsx
