# Supplementary material for: A Systematic Review of Sleep–Wake Disorder Diagnostic Criteria Reliability Studies
Source: Biomedicines. 2022 Jul 6;10(7):1616. doi: 10.3390/biomedicines10071616 (PMC9313077; doi:10.3390/biomedicines10071616)
Supplement: Supplementary file 1 [file biomedicines-10-01616-s001.zip › Supp. Mat/Table S3 (PRISMA_Annex).xlsx]

## Sheet: Feuil1
	First Author / Year / Journal / Country
	Vignatelli et al. / 2002 / Sleep / Italia	✅
	Loddo et al. / 2019 / Sleep and Breathing / Italia	✅
	Vignatelli et al. / 2005 / J. Neurol. / Italia	✅
	Vignatelli et al. / 2003 / J. Sleep Res. / Italia	✅
	Hening et al. / 2008 / Sleep Medicine / USA	✅
	Chung et al. / 2014 / Journal of Psychosomatic Research / China	✅
	Edinger et al. / 1996 / Sleep /USA	✅
	Kessler et al. / 2010 / Sleep / USA	✅
	Edinger et al. / 2011 / Arch. Gen. Psychiatry / USA	✅
	Morin et al. / 1994 / Behavio. Therapy / USA	✅
	Schramm et al. / 1993 / Am. J. Psychiatry / Germany	✅
	Buysse et al. / 1994 / Am. J. Psychiatry / USA	✅
	Taylor et al. / 2018 / J. of Clini. Sleep Medicine / USA	✅
	Ohayon et al. / 1999 / Sleep / USA	✅
	Merikangas et al. / 2014 / Sleep Medicine / USA	✅
	Zhang et al. / 2008 / Sleep / China	Video-PSG
	Hening et al. / 2003 / Sleep Medicine / USA	No Kappa
	Morin et al. / 1994 / Behavio. Therapy / USA	Autoquestionnare
	Silber et al. / 2002 / Sleep Medicine / USA	No diagnostic criteria
	Ohayon et al. / 2009 / Sleep Med / USA	No data
	Sasai et al. / 2012 / Sleep Med / Japan	Autoquestionnare
	Flo et al. / 2012 / Chronobiol Int / Norway	Autoquestionnare
	Kerkhof et al. / 2013 / J Sleep Res / Netherlands	Autoquestionnare
	Ferry et al. / 2007 / Eur J Neurol / Italia	No data
	Suzuki et al. / 2012 / J Neurol Sci / Japan	Autoquestionnare
	Lopez, et al. / 2017 / Sleep / France	MSLT
	Gamaldo et al. / 2018 / J. Clin Sleep Med / USA	Review
	Ononye et al. . 2019 / App Nurs Res / USA	Autoquestionnare
	Poon et al. / 2019 / Journal of Sleep Research / Australia	Genetic
	Akashi et al. / 2020 / EBioMedicine / Japan	Genetic
	Walter et al. / 2003 / Sleep Medicine / USA	Autoquestionnare
	Norman et al. / 2000 / Sleep Medicine / USA	PSG
	Grover et al. / 2016 / Mayo Clin Proc / Australia	Autoquestionnare
	Lee et al. / 2010 / Sleep Medicine / China	Autoquestionnare
